# Supplementary material for: Identification of major loci governing 13 agronomic traits and the fine-mapping of CaSUN29 regulating fruit length in pepper
Source: Mol Hortic. 2025 Dec 1;5:64. doi: 10.1186/s43897-025-00179-7 (PMC12667057; doi:10.1186/s43897-025-00179-7)
Supplement: Supplementary file 1 — Supplementary Material 1: Table S1. Descriptions of 13 agronomic traits and measurement methods. Table S2. Phenotypic differences in all traits between the two parents(BVRC1 and BVRC25). Table S3. Pearson’s correlation coefficients between the replicates of each trait in a single season and those between the two seasons. Table S4. Re-sequencing data and average sequencing depth of parents and RILs. Table S5. Number of SNPs in each RIL. Table S6. RILs recombination frequency. Table S7. List of loci identified in RILs. Table S8. Primers utilized in this study. [file 43897_2025_179_MOESM1_ESM.xlsx]

## Sheet: TableS1
Table S1. Descriptions of 13 agronomic traits and measurement methods.
Phenotype	Phenotype description	Phenotype measurement
FL	fruit length	mature fruit was cut into two parts in the longitudinal direction, and the maximum length was measured in five fruits per line
FWd	fruit width	mature fruit was cut into two parts in the longitudinal direction, and the maximum width were measured in five fruits per line
FS	fruit shape index	ratio of maximum length to maximum width
FT	fruit tip	fruit tips were measured as the concave fruit ratio of five fruit of four plants per line
FW	weight of per fruit	five mature fruits of each line were weighted
MFC	mature fruit color	mature fruit color was classified as red or yellow
FloN	fruit locule number	fruits were cut into two parts in the transverse direction, and the number of locules was counted in five fruits per line
Cap	capsaicinoids	combined content of capsaicin and dihydrocapsaicin, measured by UPLC from the mixture of six fruit placentas per line multiplied by 90%.
SA	seed area	40-50 seeds were collected from mature fruits and scanned, and the area was analyzed SmartGrain(Tanabata et al., 2012)
SW	hunderd seed weight	100 seeds were collected and weighted three times for each line
LL	leaf length	5 fully grown leaves were collected from the bottom of each plant per line and scanned, and the maximum length was determined using tomato analyzer(Rodríguez et al., 2010)
LWd	leaf width	5 fully grown leaves were collected from the bottom of each plant per line and scanned, and the maximum width was determined using tomato analyzer(Rodríguez et al., 2010)
LA	leaf area	5 fully grown leaves were collected from the bottom of each plant per line and scanned, and the area was determined using tomato analyzer(Rodríguez et al., 2010)

## Sheet: TableS2
Table S2. Phenotypic differences in all traits between the two parents(BVRC1 and BVRC25).
Traitsa	BVRC1		BVRC25
	2021SS	2023SS	2021SS	2023SS
fruit length(cm)	27.43±1.83	25.65±1.23	9.88±0.43**	10.33±1.15**
fruit width(cm)	1.23±0.06	1.50±0.10	8.21±0.36**	8.50±0.52**
fruit shape index	20.39±3.21	16.82±1.43	1.20±0.05**	1.22±0.16**
fruit tip(concave fruit rate)	NA	0	NA	1**
weight of per fruit(g)	19.51±4.06	15.44±3.54	213.16±22.4**	186.20±17.30**
mature fruit color	NA	red	NA	yellow
fruit locule number	NA	2.14±0.13	NA	3.84±0.52**
capsaicinoids	5935.27±117.29	6935±234.13	0**	0**
seed area(mm2)	NA	8.63±0.98	NA	10.16±1.15**
hunderd seed weight(g)	NA	0.570±0.019	NA	0.608±0.018*
leaf length(cm)	NA	7.55±0.18	NA	14.37±0.15**
leaf width(cm)	NA	4.23±0.12	NA	8.37±0.23**
leaf area(cm2)	NA	19.81±0.54	NA	65.26±2.54**
a Mean and standard deviation of the traits. *, P< 0.05 and **, P < 0.01 with Student’s T-test comparing BVRC25 with BVRC1.
2021SS：2021 spring-summer growning cycle
2023SS：2023 spring-summer growning cycle

## Sheet: TableS3
Table S3. Pearson’s correlation coefficients between the replicates of each trait in a single season and those between the two seasons.
Traits	2021SS	2023SS	2021SS/2023SS
fruit length	0.94	0.916	0.858
fruit width	0.903	0.88	0.844
fruit shape index	0.877	0.846	0.822
fruit weight	0.615	0.806	0.783
fruit locule number	NA	0.644	NA
fruit tip	0.714	0.687	0.708
capsaicinoids	0.726	0.784	0.733
seed weight	NA	0.978	NA
seed area	NA	0.714	NA
leaf area	NA	0.749	NA
leaf length	NA	0.797	NA
leaf width	NA	0.78	NA
2021SS：2021 spring-summer growning cycle
2023SS：2023 spring-summer growning cycle

## Sheet: TableS4
TableS4. Resequencing data of parental lines and RILs
Samples	Clean reads(Gb)	Mean Depth
BVRC1	113.72	33.45
BVRC25	91.76	26.99
RILs-1	20.23	5.95
RILs-2	19.1	5.62
RILs-3	17.24	5.07
RILs-4	17.84	5.25
RILs-5	17.22	5.07
RILs-6	18.21	5.35
RILs-7	20.14	5.92
RILs-8	19.69	5.79
RILs-9	18.24	5.36
RILs-10	18.26	5.37
RILs-11	17.58	5.17
RILs-12	19.12	5.62
RILs-13	17.43	5.13
RILs-14	18.91	5.56
RILs-15	16.92	4.98
RILs-16	17.62	5.18
RILs-17	17.38	5.11
RILs-18	18.47	5.43
RILs-19	21.86	6.43
RILs-20	18.52	5.45
RILs-21	18.74	5.51
RILs-22	17.02	5.01
RILs-23	17.34	5.1
RILs-24	17.82	5.24
RILs-25	21.3	6.26
RILs-26	19.78	5.82
RILs-27	18.43	5.42
RILs-28	20.25	5.96
RILs-29	17.35	5.1
RILs-30	20.74	6.1
RILs-31	18.21	5.36
RILs-32	18.21	5.36
RILs-33	19.22	5.65
RILs-34	17.64	5.19
RILs-35	20.26	5.96
RILs-36	17.72	5.21
RILs-37	18.11	5.33
RILs-38	19.42	5.71
RILs-39	17.7	5.21
RILs-40	19.41	5.71
RILs-41	19.16	5.64
RILs-42	17.61	5.18
RILs-43	18.4	5.41
RILs-44	17.69	5.2
RILs-45	17.43	5.13
RILs-46	18.79	5.53
RILs-47	19.06	5.61
RILs-48	17.19	5.06
RILs-49	20.25	5.95
RILs-50	18.12	5.33
RILs-51	18.82	5.54
RILs-52	22.36	6.58
RILs-53	21.01	6.18
RILs-54	18.53	5.45
RILs-55	18.11	5.33
RILs-56	17.59	5.17
RILs-57	21.07	6.2
RILs-58	19.36	5.69
RILs-59	21.57	6.35
RILs-60	18.27	5.37
RILs-61	19.37	5.7
RILs-62	20.01	5.89
RILs-63	18.26	5.37
RILs-64	18.08	5.32
RILs-65	19.18	5.64
RILs-66	21.15	6.22
RILs-67	21.1	6.21
RILs-68	20.21	5.94
RILs-70	21.19	6.23
RILs-71	22.14	6.51
RILs-72	22.26	6.55
RILs-73	20.22	5.95
RILs-74	19.24	5.66
RILs-75	19.05	5.6
RILs-77	17.59	5.17
RILs-78	20.47	6.02
RILs-79	18.68	5.49
RILs-80	19.78	5.82
RILs-81	19.17	5.64
RILs-82	18.02	5.3
RILs-83	21.66	6.37
RILs-84	20.04	5.89
RILs-85	19.83	5.83
RILs-86	21.3	6.27
RILs-87	24.08	7.08
RILs-88	24.3	7.15
RILs-89	24.46	7.19
RILs-90	21.02	6.18
RILs-91	17.84	5.25
RILs-92	20.83	6.13
RILs-93	16.92	4.98
RILs-94	25.31	7.44
RILs-95	19.51	5.74
RILs-96	21.85	6.43
RILs-97	23.27	6.84
RILs-98	26.75	7.87
RILs-99	21.22	6.24
RILs-100	25.23	7.42
RILs-101	19.26	5.67
RILs-102	26.33	7.75
RILs-103	19.87	5.85
RILs-104	22.71	6.68
RILs-105	19.96	5.87
RILs-106	20	5.88
RILs-107	22.96	6.75
RILs-108	20.29	5.97
RILs-109	20.59	6.06
RILs-110	18.93	5.57
RILs-111	20.6	6.06
RILs-112	15.05	4.43
RILs-113	19.87	5.85
RILs-114	19.3	5.68
RILs-115	18.16	5.34
RILs-116	20.16	5.93
RILs-117	21.92	6.45
RILs-118	19.99	5.88
RILs-119	21.53	6.33
RILs-121	19.62	5.77
RILs-122	20.3	5.97
RILs-123	20.64	6.07
RILs-124	21.46	6.31
RILs-125	19.47	5.73
RILs-126	20.06	5.9
RILs-127	18.61	5.47
RILs-128	20.24	5.95
RILs-129	17.27	5.08
RILs-130	18.7	5.5
RILs-131	17.17	5.05
RILs-132	20.18	5.93
RILs-133	16.55	4.87
RILs-134	20.09	5.91
RILs-136	23.5	6.91
RILs-137	18.85	5.54
RILs-138	19.7	5.79
RILs-139	17.94	5.28
RILs-140	17.96	5.28
RILs-141	19.61	5.77
RILs-142	18.32	5.39
RILs-143	18.37	5.4
RILs-144	17.26	5.08
RILs-145	18.53	5.45
RILs-146	21.59	6.35
RILs-147	19.54	5.75
RILs-148	17.85	5.25
RILs-149	18.32	5.39
RILs-150	21.08	6.2
RILs-151	19.54	5.75
RILs-152	19.97	5.87
RILs-153	17.63	5.19
RILs-154	17.98	5.29
RILs-155	17.87	5.26
RILs-156	22.71	6.68
RILs-157	18.23	5.36
RILs-158	19.18	5.64
RILs-159	19.24	5.66
RILs-160	22.08	6.49
RILs-161	19.52	5.74
RILs-162	18.96	5.58
RILs-163	21.7	6.38
RILs-164	20.71	6.09
RILs-165	18.44	5.42
RILs-166	17.02	5.01
RILs-167	1.13	0.33
RILs-168	18.02	5.3
RILs-169	1.1	0.32
RILs-170	24.13	7.1
RILs-171	19.73	5.8
RILs-172	21.49	6.32
RILs-173	21.02	6.18
RILs-174	21.37	6.29
RILs-175	19.66	5.78
RILs-176	17.84	5.25
RILs-177	18.45	5.43
RILs-178	18.22	5.36
RILs-179	20.24	5.95
RILs-180	21.36	6.28
RILs-181	18.38	5.41
RILs-182	17.17	5.05
RILs-183	1.03	0.3
RILs-184	4.98	1.46
RILs-185	7.06	2.08
RILs-186	19.55	5.75
RILs-187	16.95	4.98
RILs-188	18.09	5.32
RILs-189	18.9	5.56
RILs-190	23.09	6.79
RILs-191	19.97	5.87
RILs-192	18.19	5.35
RILs-193	20.04	5.89
RILs-194	18.65	5.49
RILs-195	20.19	5.94
RILs-196	21.52	6.33
RILs-197	21.92	6.45
RILs-198	20.56	6.05
RILs-199	18.62	5.48
RILs-200	19.52	5.74
RILs-201	19.13	5.63
RILs-202	21.19	6.23
RILs-203	19.71	5.8
RILs-204	20.56	6.05
RILs-205	17.37	5.11
RILs-206	19.48	5.73
RILs-207	20.58	6.05
RILs-208	20.16	5.93
RILs-209	18.9	5.56
RILs-210	20.15	5.93
RILs-211	19.64	5.78
RILs-212	19.35	5.69
RILs-213	21.2	6.23
RILs-214	4.73	1.39
RILs-215	19.81	5.83
RILs-216	17.34	5.1
RILs-217	19.72	5.8
RILs-218	20.75	6.1
RILs-219	17.85	5.25
RILs-220	22.89	6.73

## Sheet: TableS5
TableS5. Number of SNPs in each RIL.
SAMPLE	SNP	BVRC1	BVRC1（%）	BVRC25	BVRC25（%）	heterozygosis	heterozygosity
RILs-1	13490558	4455272	0.330251	9006065	0.667583	29221	0.00216603
RILs-2	13279287	6781744	0.510701	6461119	0.486556	36424	0.00274292
RILs-3	13137677	4508065	0.34314	8606056	0.655067	23556	0.00179301
RILs-4	13159433	6456329	0.490624	6664150	0.506416	38954	0.00296016
RILs-5	13047027	7831514	0.600253	5179049	0.396952	36464	0.00279481
RILs-6	13270394	6185765	0.466133	6927402	0.522019	157227	0.011848
RILs-7	12674577	7189300	0.567222	5433868	0.428722	51409	0.00405607
RILs-8	13530415	3110330	0.229877	10390009	0.7679	30076	0.00222284
RILs-9	13078449	10391547	0.794555	2630568	0.201138	56334	0.00430739
RILs-10	13144396	7412622	0.563938	5696425	0.433373	35349	0.00268928
RILs-11	13056606	7573493	0.580051	5217688	0.399621	265425	0.0203288
RILs-12	13273681	8107008	0.610758	5122775	0.385935	43898	0.00330715
RILs-13	13217521	4190094	0.317011	8640419	0.653709	387008	0.0292799
RILs-14	13280238	4811612	0.362314	8394940	0.632138	73686	0.00554855
RILs-15	13003751	8322519	0.640009	4644964	0.357202	36268	0.00278904
RILs-16	12904373	7359223	0.570289	5396762	0.418212	148388	0.011499
RILs-17	13146529	7106485	0.54056	6011419	0.457263	28625	0.00217738
RILs-18	13033701	8454694	0.648679	4542046	0.348485	36961	0.0028358
RILs-19	13420033	6575234	0.489957	6798407	0.506586	46392	0.00345692
RILs-20	13205895	5813581	0.440226	7321734	0.554429	70580	0.00534458
RILs-21	13362562	5913715	0.442558	7414142	0.554844	34705	0.00259718
RILs-22	13162623	4778714	0.363052	8347485	0.634181	36424	0.00276723
RILs-23	13126257	3476605	0.264859	9599363	0.73131	50289	0.00383118
RILs-24	13118414	6458171	0.492298	5619705	0.428383	1040538	0.0793189
RILs-25	13030948	6347215	0.487088	6632905	0.509012	50828	0.00390056
RILs-26	12572778	5270306	0.419184	5806465	0.461828	1496007	0.118988
RILs-27	13248507	5275341	0.398184	7946582	0.59981	26584	0.00200657
RILs-28	13254917	11387680	0.859129	1824972	0.137683	42265	0.00318863
RILs-29	13012614	4401509	0.338249	8497204	0.652997	113901	0.00875312
RILs-30	13354393	11745839	0.879549	1567140	0.11735	41414	0.00310115
RILs-31	12763316	5062982	0.396682	7674490	0.601293	25844	0.00202487
RILs-32	12956560	5825332	0.449605	7100032	0.547987	31196	0.00240774
RILs-33	13406016	8827901	0.658503	4543115	0.338886	35000	0.00261077
RILs-34	12988557	9033910	0.695528	3918401	0.301681	36246	0.00279061
RILs-35	13368718	2685991	0.200916	10659414	0.79734	23313	0.00174385
RILs-36	12519561	6507011	0.519748	5912829	0.472287	99721	0.00796522
RILs-37	12910198	9125202	0.706821	3749045	0.290394	35951	0.0027847
RILs-38	13146469	7305498	0.5557	5794878	0.440793	46093	0.00350611
RILs-39	13161888	7951917	0.604162	5160191	0.392056	49780	0.00378213
RILs-40	12581440	8833465	0.702103	3712464	0.295075	35511	0.00282249
RILs-41	13186638	3808736	0.288833	9336624	0.708037	41278	0.00313029
RILs-42	12588538	8463966	0.672355	4091404	0.32501	33168	0.00263478
RILs-43	13038474	7112083	0.545469	5860860	0.449505	65531	0.00502597
RILs-44	12688271	8816496	0.694854	3830037	0.301856	41738	0.00328949
RILs-45	12584148	5956961	0.47337	6596654	0.524203	30533	0.00242631
RILs-46	13323239	8679588	0.651462	4607482	0.345823	36169	0.00271473
RILs-47	13222630	8097559	0.612402	5056027	0.382377	69044	0.00522165
RILs-48	13287715	2331291	0.175447	10932381	0.822743	24043	0.00180942
RILs-49	13271016	7822937	0.589475	5402043	0.407056	46036	0.00346891
RILs-50	13283157	7431968	0.559503	5804008	0.436945	47181	0.00355194
RILs-51	13089155	8078198	0.617167	4976371	0.38019	34586	0.00264234
RILs-52	12605224	8070098	0.640219	4487883	0.356034	47243	0.00374789
RILs-53	12813056	7730303	0.603315	5041292	0.39345	41461	0.00323584
RILs-54	11798174	6901561	0.584969	4846114	0.410751	50499	0.00428024
RILs-55	12748445	6957551	0.545757	5747824	0.450865	43070	0.00337845
RILs-56	12744083	6705794	0.526189	6002911	0.471035	35378	0.00277603
RILs-57	12968531	4647769	0.358388	8289845	0.639228	30917	0.002384
RILs-58	13149981	4133300	0.31432	7763227	0.59036	1253454	0.0953198
RILs-59	13088762	6701199	0.511981	6336677	0.484131	50886	0.00388776
RILs-60	12901109	7944715	0.615816	4900434	0.379846	55960	0.00433761
RILs-61	13441759	4444734	0.330666	8960959	0.666651	36066	0.00268313
RILs-62	13458733	2742192	0.203748	10673322	0.793041	43219	0.00321122
RILs-63	13169752	4218627	0.320327	8904152	0.676106	46973	0.00356673
RILs-64	13096201	3329641	0.254245	9703992	0.740978	62568	0.00477757
RILs-65	12413656	8359250	0.673391	4004610	0.322597	49796	0.00401139
RILs-66	12700173	11548125	0.909289	1051812	0.0828187	100236	0.00789249
RILs-67	12803076	7925025	0.618994	4824656	0.376836	53395	0.00417048
RILs-68	12403518	6759297	0.54495	5555823	0.447923	88398	0.00712685
RILs-70	13354461	8565025	0.641361	4736469	0.354673	52967	0.00396624
RILs-71	13567925	5501222	0.405458	8028174	0.591702	38529	0.00283971
RILs-72	13488166	6603494	0.489577	6835985	0.506814	48687	0.00360961
RILs-73	13422123	5837768	0.434936	7556627	0.562998	27728	0.00206584
RILs-74	13328720	7795363	0.584855	5504986	0.413017	28371	0.00212856
RILs-75	13161943	6312151	0.479576	6818132	0.518019	31660	0.00240542
RILs-77	13207960	4869311	0.368665	8312594	0.629362	26055	0.00197267
RILs-78	13512772	5290049	0.391485	8197840	0.606673	24883	0.00184144
RILs-79	13222990	4799772	0.362987	8384332	0.634072	38886	0.00294079
RILs-80	13446878	5969783	0.443953	7425040	0.552176	52055	0.00387116
RILs-81	12923610	7465833	0.577689	5425147	0.419786	32630	0.00252484
RILs-82	13057275	6806246	0.521261	6209670	0.475572	41359	0.00316751
RILs-83	13407231	6241319	0.465519	7120909	0.531125	45003	0.00335662
RILs-84	12984724	8417195	0.648238	4529958	0.348868	37571	0.00289348
RILs-85	13259077	7229464	0.545246	5996070	0.452224	33543	0.00252981
RILs-86	13524862	3251118	0.240381	10214600	0.755246	59144	0.00437298
RILs-87	13463013	8864955	0.658467	4540434	0.337252	57624	0.00428017
RILs-88	13367702	8663570	0.648097	4605310	0.34451	98822	0.00739259
RILs-89	13223716	10178741	0.769734	2879580	0.217759	165395	0.0125075
RILs-90	13289899	4401983	0.331228	8666856	0.652139	221060	0.0166337
RILs-91	11883789	8145045	0.685391	3500609	0.29457	238135	0.0200386
RILs-92	13269567	6256073	0.47146	6943470	0.523263	70024	0.00527704
RILs-93	12562225	6504851	0.51781	5974492	0.475592	82882	0.00659772
RILs-94	13560097	5602554	0.413165	7824995	0.57706	132548	0.00977486
RILs-95	13251483	4680777	0.353227	8525906	0.643393	44800	0.00338075
RILs-96	13466182	4474836	0.332302	8532685	0.633638	458661	0.0340602
RILs-97	13564909	4330254	0.319225	9125455	0.672725	109200	0.00805018
RILs-98	13613775	6953339	0.510758	6574820	0.482953	85616	0.00628892
RILs-99	13130751	8747321	0.666171	4286464	0.326445	96966	0.00738465
RILs-100	13505398	8043782	0.595598	5394413	0.399426	67203	0.00497601
RILs-101	13235577	4656612	0.351825	8547624	0.645807	31341	0.00236794
RILs-102	13492357	9661615	0.716081	3763475	0.278934	67267	0.00498556
RILs-103	13026431	7470871	0.573516	5189918	0.398414	365642	0.0280692
RILs-104	13291216	7186827	0.54072	6038778	0.454344	65611	0.00493642
RILs-105	13395467	5412906	0.404085	7913582	0.590766	68979	0.00514943
RILs-106	13106833	6459539	0.492838	6588892	0.502707	58402	0.00445584
RILs-107	13436183	8158992	0.60724	5218971	0.388427	58220	0.00433308
RILs-108	12847689	7396595	0.575714	5359734	0.417175	91360	0.00711101
RILs-109	13382389	6325031	0.472638	7011573	0.52394	45785	0.00342129
RILs-110	12999022	4138225	0.318349	8816847	0.67827	43950	0.00338102
RILs-111	12594902	6683992	0.53069	5859965	0.465265	50945	0.00404489
RILs-112	11461524	5428023	0.473586	5951223	0.519235	82278	0.00717863
RILs-113	13060433	8592403	0.657896	4400823	0.336958	67207	0.00514585
RILs-114	12815962	6208477	0.484433	6560334	0.511888	47151	0.00367908
RILs-115	12278339	6046006	0.492412	6168037	0.502351	64296	0.00523654
RILs-116	12999353	7795702	0.599699	5144739	0.395769	58912	0.00453192
RILs-117	13299134	7521490	0.565562	5729124	0.430789	48520	0.00364836
RILs-118	13347798	4158844	0.311575	9137384	0.684561	51570	0.00386356
RILs-119	13255270	9379659	0.707617	3793465	0.286185	82146	0.00619723
RILs-121	13152755	3089627	0.234903	9983951	0.759077	79177	0.0060198
RILs-122	13180163	8234604	0.624773	4867878	0.369334	77681	0.00589378
RILs-123	13018408	11279083	0.866395	1671003	0.128357	68322	0.00524811
RILs-124	13314089	6259225	0.47012	7014906	0.526878	39958	0.00300118
RILs-125	12726100	7419875	0.583044	5272586	0.414313	33639	0.00264331
RILs-126	13269202	5188153	0.390992	8038437	0.605797	42612	0.00321135
RILs-127	12091374	8353700	0.690881	3656958	0.302444	80716	0.0066755
RILs-128	12305602	8278540	0.672746	3987575	0.324046	39487	0.00320886
RILs-129	11928799	5475573	0.459021	6428616	0.538916	24610	0.00206307
RILs-130	13205683	6956897	0.526811	6179071	0.46791	69715	0.00527917
RILs-131	12053608	8423150	0.698807	3596953	0.298413	33505	0.00277967
RILs-132	13178197	7210181	0.54713	5903703	0.44799	64313	0.00488026
RILs-133	10560478	3008440	0.284877	7506501	0.710811	45537	0.00431202
RILs-134	13147981	7826470	0.59526	5273866	0.401116	47645	0.00362375
RILs-136	13519767	2475072	0.183071	9343265	0.691082	1701430	0.125848
RILs-137	12711107	4875643	0.383573	7808098	0.614274	27366	0.00215292
RILs-138	12557885	7781776	0.619673	4739573	0.377418	36536	0.00290941
RILs-139	13030878	3659539	0.280836	9341429	0.716869	29910	0.00229532
RILs-140	12728044	6950439	0.546073	5756325	0.452255	21280	0.0016719
RILs-141	13126149	3569155	0.271912	9488504	0.72287	68490	0.00521783
RILs-142	12855593	4452021	0.34631	8374611	0.651437	28961	0.00225279
RILs-143	12568115	7486600	0.595682	5035261	0.400638	46254	0.00368027
RILs-144	12656073	5388557	0.425768	7239509	0.572019	28007	0.00221293
RILs-145	13072371	3356428	0.256757	9699370	0.741975	16573	0.00126779
RILs-146	13041942	5558983	0.426239	7419964	0.568931	62995	0.00483019
RILs-147	12898840	4821789	0.373816	8036738	0.623059	40313	0.00312532
RILs-148	12481383	9560031	0.765943	2888434	0.231419	32918	0.00263737
RILs-149	12685564	6544155	0.515874	6101913	0.481012	39496	0.00311346
RILs-150	12995054	6591539	0.507234	5166228	0.397553	1237287	0.0952121
RILs-151	12977678	6566186	0.50596	6385010	0.491999	26482	0.00204058
RILs-152	12892037	3946680	0.306133	8005185	0.62094	940172	0.0729266
RILs-153	12785459	5532339	0.432706	7206824	0.563673	46296	0.00362099
RILs-154	12479756	7669015	0.614516	4783658	0.383313	27083	0.00217015
RILs-155	12544621	8597816	0.685379	3914313	0.312031	32492	0.00259011
RILs-156	13191490	7580752	0.57467	5585121	0.423388	25617	0.00194193
RILs-157	12697261	7579841	0.596967	5076360	0.3998	41060	0.00323377
RILs-158	12671516	8036952	0.634253	4601227	0.363116	33337	0.00263086
RILs-159	12722174	8959108	0.704212	3682460	0.289452	80606	0.00633587
RILs-160	13144704	5734780	0.436281	6745302	0.513157	664622	0.050562
RILs-161	12853631	6521616	0.507375	6306798	0.490663	25217	0.00196186
RILs-162	12694618	6947635	0.54729	5658885	0.44577	88098	0.00693979
RILs-163	13075868	4858001	0.371524	8182494	0.625771	35373	0.00270521
RILs-164	12924784	8705073	0.673518	4181122	0.323496	38589	0.00298566
RILs-165	13055309	4224888	0.323615	8756606	0.670731	73815	0.00565402
RILs-166	12580444	7103368	0.564636	5447874	0.433043	29202	0.00232122
RILs-167	2278792	152647	0.0669859	2125994	0.932948	151	6.62632e-05
RILs-168	12860052	3714015	0.288802	9119270	0.709116	26767	0.00208141
RILs-169	1832391	502085	0.274005	1330119	0.725893	187	0.000102052
RILs-170	13439755	2576012	0.191671	10829226	0.805761	34517	0.00256828
RILs-171	12898781	7546380	0.585046	5278275	0.409207	74126	0.00574674
RILs-172	13292347	2558634	0.192489	10709009	0.805652	24704	0.00185851
RILs-173	13099793	5842755	0.446019	7222206	0.551322	34832	0.00265897
RILs-174	13300896	4979726	0.37439	8292776	0.623475	28394	0.00213474
RILs-175	12986856	4897584	0.377119	8044828	0.619459	44444	0.00342223
RILs-176	12806520	3850644	0.300678	8928623	0.697194	27253	0.00212806
RILs-177	12894758	6883161	0.533795	5983294	0.46401	28303	0.00219492
RILs-178	12700157	4856788	0.38242	7805436	0.614594	37933	0.00298681
RILs-179	13079914	4392552	0.335824	8660036	0.662087	27326	0.00208916
RILs-180	13383259	1922914	0.143681	11444068	0.855103	16277	0.00121622
RILs-181	12912318	6331314	0.490331	6541473	0.506607	39531	0.0030615
RILs-182	12762195	5479459	0.429351	7239689	0.567276	43047	0.00337301
RILs-183	1352901	566652	0.418842	785879	0.580884	370	0.000273486
RILs-184	6648290	1921418	0.289009	4723051	0.710416	3821	0.000574734
RILs-185	8796165	3247751	0.369224	5525422	0.628163	22992	0.00261387
RILs-186	12794422	9006552	0.703944	3754612	0.293457	33258	0.00259941
RILs-187	12401924	6637812	0.535224	5677793	0.457815	86319	0.00696013
RILs-188	12551305	8393332	0.668722	4122042	0.328415	35931	0.00286273
RILs-189	13100519	4168567	0.318199	8843623	0.675059	88329	0.0067424
RILs-190	13129815	7098247	0.54062	5945277	0.452807	86291	0.00657214
RILs-191	13202461	2883198	0.218383	10282383	0.778823	36880	0.00279342
RILs-192	12689068	7979288	0.628832	4663456	0.367518	46324	0.0036507
RILs-193	13028270	6482333	0.497559	6518996	0.500373	26941	0.00206789
RILs-194	12678644	6815349	0.537546	5831506	0.459947	31789	0.00250729
RILs-195	12817395	9004910	0.702554	3767523	0.293938	44962	0.00350789
RILs-196	13162891	5478845	0.416234	7648434	0.58106	35612	0.00270548
RILs-197	13011050	7013057	0.539008	5937148	0.456316	60845	0.00467641
RILs-198	13093724	7623174	0.582201	5435217	0.415101	35333	0.00269847
RILs-199	12534255	7526562	0.600479	4911134	0.391817	96559	0.00770361
RILs-200	12996721	6778708	0.521571	6169810	0.474721	48203	0.00370886
RILs-201	12789584	6042154	0.472428	6639265	0.519115	108165	0.00845727
RILs-202	13003812	8032047	0.617669	4855518	0.373392	116247	0.00893946
RILs-203	13063837	5006059	0.3832	8036554	0.615176	21224	0.00162464
RILs-204	13154718	4913205	0.373494	8078262	0.614096	163251	0.0124101
RILs-205	12374834	7570589	0.611773	4719740	0.381398	84505	0.00682878
RILs-206	12711458	7782470	0.612241	4805390	0.378036	123598	0.00972335
RILs-207	13109728	4833912	0.368727	8241331	0.628642	34485	0.00263049
RILs-208	12804769	7916764	0.618267	4854211	0.379094	33794	0.00263917
RILs-209	12798833	5608314	0.438189	7108565	0.555407	81954	0.00640324
RILs-210	13046320	5001577	0.383371	8011985	0.614118	32758	0.0025109
RILs-211	12932912	5266640	0.407228	7569748	0.585309	96524	0.00746344
RILs-212	12993846	6890964	0.530325	6077764	0.467742	25118	0.00193307
RILs-213	13308229	2571842	0.193252	10714886	0.805132	21501	0.00161562
RILs-214	5764209	2900733	0.503232	2858726	0.495944	4750	0.000824051
RILs-215	13027116	6970860	0.535104	5998874	0.460491	57382	0.00440481
RILs-216	12486356	9122980	0.730636	3331082	0.266778	32294	0.00258634
RILs-217	13066285	6551473	0.501403	6482261	0.496106	32551	0.00249122
RILs-218	13105333	6777488	0.517155	6297352	0.480518	30493	0.00232676
RILs-219	12614119	8580274	0.680212	3973487	0.315003	60358	0.00478496
RILs-220	13122721	8064055	0.614511	4880981	0.371949	177685	0.0135403

## Sheet: TableS6
TableS6. RILs recombination frequency
Sample	Recombination_Frequency
RILs-1	0.3115
RILs-2	0.4804
RILs-3	0.4003
RILs-4	0.4486
RILs-5	0.5092
RILs-6	0.379
RILs-7	0.5246
RILs-8	0.3228
RILs-9	0.6402
RILs-10	0.5413
RILs-11	0.5077
RILs-12	0.5636
RILs-13	0.3291
RILs-14	0.3413
RILs-15	0.5771
RILs-16	0.4372
RILs-17	0.507
RILs-18	0.6175
RILs-19	0.4594
RILs-20	0.4358
RILs-21	0.3697
RILs-22	0.4261
RILs-23	0.3338
RILs-24	0.2986
RILs-25	0.4763
RILs-26	0.4207
RILs-27	0.345
RILs-28	0.7252
RILs-29	0.4088
RILs-30	0.7489
RILs-31	0.3925
RILs-32	0.428
RILs-33	0.5776
RILs-34	0.5901
RILs-35	0.2706
RILs-36	0.4365
RILs-37	0.6178
RILs-38	0.5436
RILs-39	0.5157
RILs-40	0.6717
RILs-41	0.3528
RILs-42	0.5458
RILs-43	0.4686
RILs-44	0.5605
RILs-45	0.5385
RILs-46	0.56
RILs-47	0.5571
RILs-48	0.2595
RILs-49	0.5363
RILs-50	0.5605
RILs-51	0.5819
RILs-52	0.5991
RILs-53	0.5579
RILs-54	0.5567
RILs-55	0.4956
RILs-56	0.4854
RILs-57	0.3583
RILs-58	0.419
RILs-59	0.4696
RILs-60	0.527
RILs-61	0.4281
RILs-62	0.3067
RILs-63	0.2947
RILs-64	0.3871
RILs-65	0.5957
RILs-66	0.7213
RILs-67	0.5405
RILs-68	0.4821
RILs-70	0.5618
RILs-71	0.4128
RILs-72	0.3993
RILs-73	0.3989
RILs-74	0.4807
RILs-75	0.3633
RILs-77	0.3595
RILs-78	0.4003
RILs-79	0.3683
RILs-80	0.4298
RILs-81	0.5311
RILs-82	0.4564
RILs-83	0.4394
RILs-84	0.6166
RILs-85	0.5774
RILs-86	0.3178
RILs-87	0.605
RILs-88	0.5345
RILs-89	0.5261
RILs-90	0.3475
RILs-91	0.489
RILs-92	0.4105
RILs-93	0.5076
RILs-94	0.3928
RILs-95	0.3493
RILs-96	0.3437
RILs-97	0.4042
RILs-98	0.4109
RILs-99	0.5631
RILs-100	0.4791
RILs-101	0.3584
RILs-102	0.5643
RILs-103	0.4742
RILs-104	0.4404
RILs-105	0.39
RILs-106	0.4085
RILs-107	0.4733
RILs-108	0.4601
RILs-109	0.4686
RILs-110	0.3799
RILs-111	0.5074
RILs-112	0.4714
RILs-113	0.5189
RILs-114	0.4826
RILs-115	0.4874
RILs-116	0.571
RILs-117	0.5271
RILs-118	0.3705
RILs-119	0.5978
RILs-121	0.3381
RILs-122	0.5291
RILs-123	0.7339
RILs-124	0.4592
RILs-125	0.5427
RILs-126	0.4535
RILs-127	0.553
RILs-128	0.6677
RILs-129	0.4932
RILs-130	0.4751
RILs-131	0.5309
RILs-132	0.4675
RILs-133	0.3069
RILs-134	0.5551
RILs-136	0.2897
RILs-137	0.4569
RILs-138	0.5235
RILs-139	0.3666
RILs-140	0.5055
RILs-141	0.3294
RILs-142	0.3667
RILs-143	0.4981
RILs-144	0.4716
RILs-145	0.3398
RILs-146	0.4851
RILs-147	0.4155
RILs-148	0.6365
RILs-149	0.4524
RILs-150	0.3771
RILs-151	0.4962
RILs-152	0.3254
RILs-153	0.4191
RILs-154	0.5417
RILs-155	0.637
RILs-156	0.4543
RILs-157	0.5502
RILs-158	0.5582
RILs-159	0.5414
RILs-160	0.4107
RILs-161	0.4487
RILs-162	0.467
RILs-163	0.4556
RILs-164	0.5521
RILs-165	0.3346
RILs-166	0.5176
RILs-167	0.217
RILs-168	0.3469
RILs-169	0.357
RILs-170	0.2709
RILs-171	0.4933
RILs-172	0.2821
RILs-173	0.4201
RILs-174	0.404
RILs-175	0.3794
RILs-176	0.3022
RILs-177	0.4679
RILs-178	0.4339
RILs-179	0.332
RILs-180	0.2562
RILs-181	0.4986
RILs-182	0.3568
RILs-183	0.6278
RILs-184	0.4411
RILs-185	0.3926
RILs-186	0.599
RILs-187	0.4112
RILs-188	0.5512
RILs-189	0.4274
RILs-190	0.5029
RILs-191	0.3336
RILs-192	0.5671
RILs-193	0.4183
RILs-194	0.5036
RILs-195	0.6138
RILs-196	0.394
RILs-197	0.4962
RILs-198	0.4901
RILs-199	0.5328
RILs-200	0.4515
RILs-201	0.4944
RILs-202	0.5892
RILs-203	0.4441
RILs-204	0.4137
RILs-205	0.5252
RILs-206	0.5183
RILs-207	0.4551
RILs-208	0.5408
RILs-209	0.4861
RILs-210	0.441
RILs-211	0.5063
RILs-212	0.4805
RILs-213	0.2814
RILs-214	0.5009
RILs-215	0.4737
RILs-216	0.591
RILs-217	0.3753
RILs-218	0.5276
RILs-219	0.583
RILs-220	0.506

## Sheet: TableS7
TableS7. List of loci identified in RILs.
<Trait>	loci	most significant bin		bin range	bin start	bin end	interval physical distance (Mb)	gene number	reported QTLs and genes
		ID	P-value
fruit length	FL3.2	bin4833	9.84e-11	bin4821-4838	71426362	74357184	2.79505	16	TRM25 (Ben Chaim et al., 2003; Cao et al., 2022)
fruit width	FWd3.1	bin4833	6.27e-07	bin4821-4837	71426362	74184355	2.63023	15
fruit shape	FS3.1	bin4833	3.43e-13	bin4821-4842	71426362	75883044	4.25022	25
fruit weight	FW8.1	bin12345	1.05433e-05	bin12323-bin12379	160596758	160754782	0.150703	13
mature fruit color	MFC6.1	bin8688	9.55e-19	bin8687-8688	9910111	10226036	0.30129	25	CCS (Popovsky and Paran, 2000)
fruit tip	FT8.1	bin11884	4.03e-07	bin11874-bin11892	105425894	112031672	6.29976	58
fruit locule number	FloN1.1	bin2428	6.62328e-07	bin2410-bin2462	324147068	327041797	2.76063	82	CaBRX (Ma et al., 2022)
	FloN8.1	bin11902	4.92115e-08	bin11878-bin11904	107736434	118668401	10.4255	75
capsaicinoids	Cap2.1	bin3586	8.23e-21	bin3574-bin3589	154385684	155592079	1.15051	46	Pun1 (Han et al., 2013; Stewart et al., 2005)
	Cap7.1	bin11085	2.12e-07	bin11079-bin11109	227914476	229841805	1.83804	38	Pun3(Han et al., 2019)
seed area	SA3.1	bin4022	5.67591e-07	bin4017-4024	6074805	6641162	0.54012	34
	SA8.1	bin12150	5.38884e-07	bin18142-bin18153	146530879	147348356	0.779607	18
seed weight	SW3.1	bin3991	2.32e-08	bin3986-bin3994	4748354	5175511	0.407369	35
leaf length	LL2.1	bin3829	1.06227e-06	bin3803-bin3838	168906796	170459974	1.48123	123
	LL11.1	bin19994	2.78152e-07	bin19984-bin19996	272912381	275031632	2.02108	67	LL11.1(Han et al., 2016)
leaf width	LWd2.1	bin3755	1.92401e-07	bin3741-bin3756	166483395	166761554	0.265273	22
	LWd11.1	bin18638	9.4864e-06	bin18632-bin18651	25326783	25592841	0.253733	11
leaf area	LA2.1	bin3755	3.37e-07	bin3733-bin3756	165752265	166761554	0.962533	39	LfA2.1 (Chunthawodtiporn et al., 2018)
	LA11.1	bin18576	2.55e-07	bin18564-bin18583	16724103	20289922	3.40063	50

## Sheet: TableS8
TableS8. Primers utilized in this study
application	primerID	forward primer sequence（5'-3')	revise primer sequence（5'-3')
pun1 detection	Pdm1F	GAGCTGAGTTCTTGAGTGTTCG	GACAAACAATAATGGACGATGG
	Pdm2F	GTTTGGTTGACATTAATTTGGG	TTGATTCTACTACTTCTAGGATCAGTTC
FL-10.1 region	3824	CCACCAATGCCACCACCT	TGGTAGCAATGGCCTGCC
	5222	CGATGGCTAGTTTTCAACGGA	CGCACACCCCCTGCATAA
	10-22	GGCAATTGACCGTTGGATGG	AAGTCAGATCGGACCGGC
	8146	CCCTATGCTTATACCTATCAAACC	ACGTGACAGCTTTTAATAAGC
	10-57	TGTGTGGGTGTGGGTGATAG	ACCTTTTACACTTAGTGCCTGAG
	10-59	GGAGGTGGCTTGTGGATAGG	GCCCTGAGTTGTTCCCACAA
	10-63	TGGATCCAAGTGCAGAACAAGT	CTCCTGTCACATGGGTGCAA
	6061	TGATGTCAGAGCGCCACA	GGGCTTGGACTTCTACTGCA
	222	GCACTACTCAAGGTGGGACA	GTGGTCCCTCGGGGTCAT
	4171	CACCCGTGCTTGTTTGCG	TGATCTTCGGAAAGTTTGGCC
gene expression analysis	1705qPCR	AGGAGGCATAGCATTGCAGG	CTGTTTTCCACGCCCAATGG
	UBI	CACATGTACAAGACTGACAGGGCCA	AGACCCGTTCCTTGACAACCCAC
vector construction	TRV2-PDS	aaggttaccgaattcAGTCAACTTGAGAGTCCAAGGTA	ctcggtaccggatccAACTGTATTGTCTAGCTCTGGC
	TRV2-1705	gtgagtaaggttaccgaattcTTAGAGCGATGGATGGGTACTAGA	cgtgagctcggtaccggatccACTTCGTGCGTCATCATCTTG
	super1300-1705	caaatcgactctagtctagaATGGGGAAGAAAGGAAACTG	tgctcaccatggtaccGTTGACAACTCCATTCACATATTC
semiquantitative analysis	Canq10g1705-1300	GCCATTTCGCCTTTTCAG	GTACCCATCCATCGCTC
	18SrRNA	AAACGGCTACCACATCCAAG	ACCCATCCCAAGGTTCAACT

## Sheet: References
References
Ben Chaim, A., Borovsky, Y., Rao, G.U., Tanyolac, B., and Paran, I. (2003). fs3.1: a major fruit shape QTL conserved in Capsicum. Genome 46:1-9. 10.1139/g02-096.
Cao, Y., Zhang, K., Yu, H., Chen, S., Xu, D., Zhao, H., Zhang, Z., Yang, Y., Gu, X., Liu, X., et al. (2022). Pepper variome reveals the history and key loci associated with fruit domestication and diversification. Mol Plant 15:1744-1758. 10.1016/j.molp.2022.09.021.
Chunthawodtiporn, J., Hill, T., Stoffel, K., and Van Deynze, A. (2018). Quantitative Trait Loci Controlling Fruit Size and Other Horticultural Traits in Bell Pepper (Capsicum annuum). Plant Genome 11:160125. 10.3835/plantgenome2016.12.0125.
Han, K., Jang, S., Lee, J.H., Lee, D.G., Kwon, J.K., and Kang, B.C. (2019). A MYB transcription factor is a candidate to control pungency in Capsicum annuum. Theor Appl Genet 132:1235-1246. 10.1007/s00122-018-03275-z.
Han, K., Jeong, H.J., Yang, H.B., Kang, S.M., Kwon, J.K., Kim, S., Choi, D., and Kang, B.C. (2016). An ultra-high-density bin map facilitates high-throughput QTL mapping of horticultural traits in pepper (Capsicum annuum). DNA Res 23:81-91. 10.1093/dnares/dsv038.
Han, K., Jeong, H.J., Sung, J., Keum, Y.S., Cho, M.C., Kim, J.H., Kwon, J.K., Kim, B.D., and Kang, B.C. (2013). Biosynthesis of capsinoid is controlled by the Pun1 locus in pepper. Mol Breed 31:537-548. 10.1007/s11032-012-9811-y.
Ma, X., Qiao, Y., Li, Y., Yu, Y., and Gong, Z. (2022). Identification of Fruit Traits Related QTLs and a Candidate Gene, CaBRX, Controlling Locule Number in Pepper (Capsicum annuum L.). Acta Hortic 8:146. 10.3390/horticulturae8020146.
Popovsky, S., and Paran, I. (2000). Molecular genetics of the y locus in pepper: its relation to capsanthin-capsorubin synthase and to fruit color. Theor Appl Genet 101:86-89. 10.1007/s001220051453.
Rodríguez, G.R., Moyseenko, J.B., Robbins, M.D., Morejón, N.H., Francis, D.M., and van der Knaap, E. (2010). Tomato Analyzer: a useful software application to collect accurate and detailed morphological and colorimetric data from two-dimensional objects. Journal of visualized experiments : JoVE 10.3791/1856.
Stewart, C., Jr., Kang, B.C., Liu, K., Mazourek, M., Moore, S.L., Yoo, E.Y., Kim, B.D., Paran, I., and Jahn, M.M. (2005). The Pun1 gene for pungency in pepper encodes a putative acyltransferase. Plant J 42:675-688. 10.1111/j.1365-313X.2005.02410.x.
Tanabata, T., Shibaya, T., Hori, K., Ebana, K., and Yano, M. (2012). SmartGrain: high-throughput phenotyping software for measuring seed shape through image analysis. Plant Physiol 160:1871-1880. 10.1104/pp.112.205120.
